# Supplementary material for: Evolution of the pair rule gene network: Insights from a centipede
Source: Dev Biol. 2013 Oct 1;382(1):235–45. doi: 10.1016/j.ydbio.2013.06.017 (PMC3807789; doi:10.1016/j.ydbio.2013.06.017)
Supplement: Supplementary file 1 — Supplementary Table 1 [file mmc5.xls]

## Sheet: Sheet1
Full gene name	Abbreviation used in paper	ENSEMBL ID
even-skipped1	eve1	SMAR012490
even-skipped2	eve2	SMAR004173
even-skipped3	eve3	SMAR003413
odd-skipped-related1	odr1	SMAR002904
odd-skipped-related2	odr2	SMAR005255
odd-skipped-related3	odr3	SMAR005253
hairy1	h1	SMAR012956
hairy2	h2	SMAR012957
hairy3	h3	SMAR012958
hairy4	h4	SMAR001692
runt	runt	SMAR009403*, SMAR008148*
pax3/7-1	pax3/7-1	SMAR015380
pax3/7-2	pax3/7-2	SMAR008441
sloppy-paired	slp	SMAR010887
odd-paired1	opa1	SMAR005380
odd-paired2	opa2	SMAR010285
fushi-tarazu	ftz	SMAR004163
wingless	wg	SMAR002920
engrailed	en	SMAR009094
* There are two IDs for runt because the gene model is split across two genomic scaffolds
